# Supplementary material for: Chronic oxytocin administration stimulates the oxytocinergic system in children with autism
Source: Nat Commun. 2024 Jan 2;15:58. doi: 10.1038/s41467-023-44334-4 (PMC10762037; doi:10.1038/s41467-023-44334-4)
Supplement: Supplementary file 4 — Source Data [file 41467_2023_44334_MOESM4_ESM.xlsx]

## Sheet: Source_Data_Fig2
Figure 2	Panel A	Salivary Oxytocin - AM sample (pg/µl)	Sub_code	Nasal spray	T0	T1	T2		Panel B	Salivary Oxytocin PM sample (pg/µl)	Sub_code	Nasal spray	T0	T1	T2		Panel C	OXTR DNA Methylation - CpG -924	Sub_code	Nasal spray	T0	T1	T2			Panel D	Salivary Oxytocin (average)	OXTR CpG -924
			1	OT	13.7	12.29	5.38				1	OT	14.2	9.87	11.47				1	OT	36.77	37.55	38.16				11.08	37.55
			2	OT	25.7	35.46	9.34				2	OT	25.91	95.36	42.88				2	OT	48.28	50.18	57.95				65.41	50.18
			3	OT	1.52	102.5	18.79				3	OT	1.95	26.48	10.16				3	OT	34.53	32.36	34.39				64.49	32.36
			4	OT	10.47	68.62	22.54				4	OT	11.47	29.93	33.73				4	OT	46.11	0	42.3				49.28	0
			5	OT	7.94	9.64					5	OT	10.03	9.31	8.34				5	OT	40.08	38.69	41.31				9.47	38.69
			6	OT	3.68	187.4	3.78				6	OT	120.3	59.52	13.22				6	OT	44.02	30.75	45.54				123.46	30.75
			7	OT	5.5	9.02	9.48				7	OT	11.3	36.89	64.55				7	OT	34.07	43.15	31.68				22.96	43.15
			8	OT	7.97	17.98	8.3				8	OT	46.88	27.44	19.75				8	OT	37	38.82	36.56				22.71	38.82
			9	OT	34.44	26.15	100.8				9	OT	45.22	66.76	21.47				9	OT	46.54	42.85	40.75				46.46	42.85
			10	OT	40.04	5.57	0.5				10	OT	26.25	17.9	10.38				10	OT	38.12	43	37.21				11.74	43
			11	OT	18.54	45.29	14.01				11	OT	39.43	165.4	0.5				11	OT	45.14	42.32	42.35				105.35	42.32
			12	OT	6.93	124.5	0.5				12	OT	0.5	0.5	24.54				12	OT	36.69	40.24	43.28				62.5	40.24
			13	OT	10.83	41.38	16.56				13	OT	6.19	119.8	9				13	OT	40.39	38.71	44.26				80.59	38.71
			14	OT	9.82		7.83				14	OT	9.45	74.59	59.36				14	OT	39.4	37.37	38.39				74.59	37.37
			15	OT	5.17	27.21	2.75				15	OT	0.5	4.58	12.36				15	OT		46.55	41.47				15.89	46.55
			16	OT	3.13	37.77	9.72				16	OT	1.33	401.4					16	OT	50.8	35.55					219.59	35.55
			17	OT	26.9	30.5	10.04				17	OT	13.4	12.88	8.64				17	OT	39.58		54.63				21.69
			18	OT	1.62	32.84	13.76				18	OT	4.36	61.94	11.81				18	OT	31.12	39.52	37.72				47.39	39.52
			19	OT	4.74	14.67	8.85				19	OT	14.33	14.45	3.67				19	OT	39.65	44.08	54.96				14.56	44.08
			20	OT	34.93	18.91	27.2				20	OT	27.07	42.88	29.98				20	OT	38.47	34.54	39.38				30.9	34.54
			21	OT	44.16	38.19	0.5				21	OT	100.6	51.23	0.5				21	OT	44.8	44.66	40.26				44.71	44.66
			22	OT		4.55					22	OT							22	OT	45.31						4.55
			23	OT	0.5	45.29	0.5				23	OT	89.87	154.2	34.43				23	OT	51.34	43.76	55.88				99.75	43.76
			24	OT	16.87	33.66	10.67				24	OT	33.55	30.29	30.07				24	OT	47.69	47.34	46.31				31.98	47.34
			25	OT	18.09	34.73	60.76				25	OT	35.76	28.45	28.02				25	OT	40.6	36.27	39.53				31.59	36.27
			26	OT	31.88	160	0.5				26	OT	48.62	39.89	99.62				26	OT	34.62	27.85	34.83				99.95	27.85
			27	OT	75.42	23.2	9.66				27	OT	16.39	15.09	22.74				27	OT	44.25	42.3	41.47				19.15	42.3
			28	OT	14.72	31.14	53.84				28	OT	30.57	182.9	141				28	OT	38.58	18.56	35.87				107.02	18.56
			29	OT	16.93	1.38	40.05				29	OT		143.9	20.67				29	OT	43.01	48.45	43.68				72.64	48.45
			30	OT	8.4	53.32	33.25				30	OT	26.74	41.68	25.29				30	OT	58.6	49.13	43.64				47.5	49.13
			31	OT	39.52	129.1	23.82				31	OT	132.3	474.3	50.27				31	OT	32.23	38.75	31.15				301.7	38.75
			32	OT	35.59	51.32	29.62				32	OT	54.63	27.29	36.04				32	OT	48.66	50.26	43.26				39.31	50.26
			33	OT	3.74	25.45	8.7				33	OT	1.6	21.06	12.65				33	OT	35.56	39.78	37.23				23.26	39.78
			34	OT	22.35	58.88	25.5				34	OT	14.38	28.23	12.44				34	OT	47.51	43.3	44.38				43.56	43.3
			35	OT	21.7	77.11	15.02				35	OT	108	60.8	66.2				35	OT	38.34	40.25	39.79				68.96	40.25
			36	OT	0.5	16.32	0.5				36	OT	0.5	15.02	25.14				36	OT			25.87				15.67
			37	OT	0.5	0.5	0.5				37	OT	0.5	16.9	0.5				37	OT	52.91	52.06	52.6				8.7	52.06
			38	OT	0.5	27.6	0.5				38	OT	8.68	272.3	1.3				38	OT	16.71	5.57	20.68				149.95	5.57
			39	OT	0.5	80.56	8.06				39	OT	0.5	0.5	6.62				39	OT	46.05	46.5	49.84				40.53	46.5
			40	OT	24.31	0.5	0.5				40	OT	66.86	19.07	0.5				40	OT	48.97	43.53	40.23				9.79	43.53
			41	PL	7.17	6.77					41	PL	2.28	0	4.87				41	PL	39.91	37.21	42.47
			42	PL	3.4	6.26	5.88				42	PL	5.41	4.84	1.27				42	PL	37.15	30.73	28.48
			43	PL	24.21	13.17	47.61				43	PL	10.2	90.79	47.16				43	PL	40.67	44.39	42.24
			44	PL	4.02	5.25	11.82				44	PL	15.89	12.35					44	PL	38.82	49.76	40.6
			45	PL	6.3		9.22				45	PL	6.17	83.28	21.64				45	PL	39.02	37.93	37.37
			46	PL	3.46	1.9					46	PL	6.3	3.62	8.24				46	PL	47.07	46.12	40.85
			47	PL	14.75						47	PL	2.9						47	PL	34.97
			48	PL	0.5	18.15	0.5				48	PL	17.07	36.56	0.5				48	PL	42.94	37.78	38.08
			49	PL	0.5	0.5	0.5				49	PL	7.22	0.5	16.63				49	PL	46.34	43.07	38.05
			50	PL	0.5	0.5	16				50	PL	0.5	0.5	34.56				50	PL	41.47	36.09	38.52
			51	PL	0.5		36.27				51	PL	26.46	18.15	32.09				51	PL	41.14	36.34	41.03
			52	PL	2.59	34.71	36.12				52	PL	0.5	16.82	6.42				52	PL	42.38	35.87	34.4
			53	PL	2.54	3.86	3.17				53	PL	8.52	2.02	2.58				53	PL	25.52	34.84	38.63
			54	PL	17.88	15.51	0.5				54	PL	15.06	2.02	2.03				54	PL	39.26	44.31	52.77
			55	PL	0.5	1.84	14.72				55	PL	16.76	1.96	172.2				55	PL	36.95	41.3	43.35
			56	PL	9.17	71.11	17.72				56	PL	8.1	23.53	10.6				56	PL	38.91	49.15	40.51
			57	PL	34.52	17.86	21.49				57	PL	16.32	92.81	38.99				57	PL	45.73	48.58	45.59
			58	PL	6.49	11.37	5.24				58	PL	1.45	4.65	9.76				58	PL	42.09	48.08	44.8
			59	PL	1.98	45.29	18.91				59	PL	40.81	37.22	16.45				59	PL	51.13	49.12	54.04
			60	PL	1.93	8.59	30.95				60	PL	40.56	21.22	74.77				60	PL	40.02	37.29	43.74
			61	PL	5.48	0.5	0.5				61	PL	3.63	18.24	0.5				61	PL	43.65	47.15	49.45
			62	PL	0.5	0.5	0.5				62	PL	0.5	0.5	17.84				62	PL	47.81	52.56	46.88
			63	PL	2.21	0.5	18.82				63	PL	0.5	0.5	0.5				63	PL	48.4	49.82	53.69
			64	PL	0.5	0.5	0.5				64	PL	0.5	0.5	0.5				64	PL	40.42	40.15	49.43
			65	PL	6.62	0.5	41.32				65	PL	2.61	20.07	31.16				65	PL	41.9	48.62	48.32
			66	PL			12.3				66	PL	11.5	5.5	1.94				66	PL	57.12	51.67	60.08
			67	PL	18.58	16.58					67	PL	25.48	11.97	22.85				67	PL	40.09	36.12	45.92
			68	PL	20.72	0.5	14.47				68	PL	25.38	12.2	17.5				68	PL	50.87	45.24	49.58
			69	PL	21.8	35.21	28.82				69	PL	19.66	20.3	28.03				69	PL	43.42	41.87	47.34
			70	PL	39.97	29.75					70	PL	37.34	22.06	38.56				70	PL	41.29	35.02	40.18
			71	PL	27.53	25.94	35.85				71	PL	26.2	51.57	28.91				71	PL	55.82	44.46	55.23
			72	PL	16.39	7.57	20.25				72	PL	23.98	13.32					72	PL	44.79	41.46	51.09
			73	PL	0.5	0.5	3.46				73	PL	0.5	28.03	30.79				73	PL	45.09	44.37	44.85
			74	PL	28.92	34.05	22.44				74	PL	34.37	34.69	42.47				74	PL	39.53	37.85	38.78
			75	PL	31.4	19.93	22.58				75	PL	106.8	299.7	78.81				75	PL
			76	PL	0.5	0.5	0.5				76	PL	18.32	0.72	2.65				76	PL	37.91	39.35	41.6
			77	PL	0.58	0.5	0.5				77	PL	0.5	0.5	0.5				77	PL	50.16	61.47	47.78
			78	PL	8.01	8.22	10.88				78	PL	27.31	5.9	12.63				78	PL	47.09	36.96	41.57
			79	PL	4.23	0.5					79	PL		0.5	1.52				79	PL	39.07	43.85
			80	PL	41	24.19	0.5				80	PL	20.95	15.57	41.12				80	PL	33.48	38.18	46.15

## Sheet: Source_Data_Fig3
Figure 3	Panel A	Salivary Oxytocin (average)	Attachment - Secure		Panel B	Salivary Oxytocin (average)	Attachment Avoidant		Panel C	Salivary Oxytocin (average)	SRS		Panel D	Salivary Oxytocin (average)	SCARED
		11.08	16			11.08	14			11.08	64			11.08	42
		65.41	15			65.41	14			65.41	58			65.41	50
		64.49	20			64.49	13			64.49	112			64.49	10
		49.28	20			49.28	15			49.28	91			49.28	19
		9.47	14			9.47	16			9.47	114			9.47	119
		123.46	23			123.46	13			123.46	65			123.46	36
		22.96	18			22.96	17			22.96	136			22.96	56
		22.71	17			22.71	16			22.71	63			22.71	42
		46.46	23			46.46	17			46.46	115			46.46	25
		11.74	17			11.74	16			11.74	130			11.74	31
		105.35	17			105.35	7			105.35	51			105.35	22
		62.5	18			62.5	16			62.5	77			62.5	36
		80.59	13			80.59	20			80.59	77			80.59	48
		74.59	20			74.59	19			74.59	79			74.59	26
		15.89	18			15.89	15			15.89	88			15.89	27
		219.59	19			219.59	8			219.59				219.59
		21.69	15			21.69	13			21.69	99			21.69	67
		47.39	22			47.39	15			47.39	96			47.39	36
		14.56	17			14.56	12			14.56	111			14.56	40
		30.9	19			30.9	15			30.9	41			30.9	5
		44.71	25			44.71	6			44.71	64			44.71	28
		4.55				4.55				4.55				4.55
		99.75	17			99.75	16			99.75	109			99.75	66
		31.98	14			31.98	11			31.98	96			31.98	31
		31.59	16			31.59	14			31.59	101			31.59	58
		99.95	19			99.95	15			99.95	64			99.95	19
		19.15	20			19.15	12			19.15	60			19.15	35
		107.02	20			107.02	11			107.02	79			107.02	49
		72.64	23			72.64	11			72.64	84			72.64	39
		47.5	22			47.5	14			47.5	112			47.5	58
		301.7	21			301.7	12			301.7	107			301.7	21
		39.31	18			39.31	7			39.31	73			39.31	37
		23.26	21			23.26	16			23.26	77			23.26	60
		43.56	21			43.56	16			43.56	67			43.56	13
		68.96	24			68.96	6			68.96	57			68.96	43
		15.67	24			15.67	9			15.67	89			15.67	33
		8.7	15			8.7	22			8.7	103			8.7	48
		149.95	21			149.95	10			149.95	46			149.95	17
		40.53	25			40.53	5			40.53	83			40.53	21
		9.79	17			9.79	17			9.79	99			9.79	79

## Sheet: Source_Data_SupFig1
Supplementary Figure 1	OXTR DNA Methylation - CpG -914	Sub_code	Nasal spray	T0	T1	T2		OXTR DNA Methylation - CpG -934	Sub_code	Nasal spray	T0	T1	T2
		1	OT	39.77	35.42	36.61			1	OT	68.32	70.85	67.64
		2	OT	39.63	40.63	42.7			2	OT	71.62	72.65	75.17
		3	OT	35.16	31.9	29.36			3	OT	54.8	61.34	58.93
		4	OT	48.05	89.06	41.44			4	OT	74.67	67.11	71.67
		5	OT	32.61	28.79	37.26			5	OT	71.58	66.45	67.6
		6	OT	40.9	49.44	40.05			6	OT	69.25	83.48	73.1
		7	OT	38.72	38.41	33.39			7	OT	62.03	70.72	68.14
		8	OT	30.53	33.95	33.52			8	OT	72.84	69.12	62.17
		9	OT	41.91	38.74	44.44			9	OT	71.52	76.75	77.4
		10	OT	38.38	34.58	37.16			10	OT	61.41	57.02	61.56
		11	OT	36.27	36.43	40.49			11	OT	68.69	72.61	75.64
		12	OT	33.98	35	31.94			12	OT	57.77	64.27	54.82
		13	OT	33.84	32.87	32.26			13	OT	66.64	63.33	69.81
		14	OT	31.95	29.45	37.28			14	OT	59.4	62.44	74.88
		15	OT		41.91	32.9			15	OT		79.77	76.05
		16	OT	36.64	40.62				16	OT	62.06	66.39
		17	OT	51.23		42.13			17	OT	58.19		68.8
		18	OT	35.71	33.99	33.98			18	OT	61.8	71.98	59.94
		19	OT	36.85	43.19	40.54			19	OT	68.59	72.65	75.88
		20	OT	33.35	30.09	37.26			20	OT	60.65	54.18	70.45
		21	OT	41.87	39.8	42.39			21	OT	71.28	68.57	69.89
		22	OT	39.75					22	OT	70.89
		23	OT	39.04	33.94	43.7			23	OT	72.25	74.14	71.41
		24	OT	36.07	34.94	35.55			24	OT	71.28	69.57	72.25
		25	OT	32.21	31.09	35.26			25	OT	65.15	64.81	66.47
		26	OT	30.24	11.41	31.71			26	OT	64	64.19	65.19
		27	OT	35.38	33.12	36.99			27	OT	65.53	70.31	63.77
		28	OT	30.94	39.32	28.38			28	OT	63.36	37.76	57.17
		29	OT	44.67	39.1	14.51			29	OT	55.32	63.57	58.28
		30	OT	42.74	42.49	46.51			30	OT	81.63	77.35	68.03
		31	OT	26.59	30.32	29.35			31	OT	61.26	60.27	60.75
		32	OT	36.88	46.18	41.14			32	OT	69.56	71.32	72.38
		33	OT	31.84	32.37	32.69			33	OT	64.51	63.48	62.18
		34	OT	35.12	31.19	29.46			34	OT	69.63	74.86	69.34
		35	OT	34.35	39.41	39.06			35	OT	66.75	70.16	65.36
		36	OT			15.15			36	OT			61.46
		37	OT	43.08	40.14	38.66			37	OT	75.06	84.91	86.72
		38	OT	19.9	0	20.8			38	OT	37.98	55.31	47.07
		39	OT	39.86	44.46	42.6			39	OT	79.83	73	78.43
		40	OT	40.23	0	36.13			40	OT	55.89	74.09	59.23
		41	PL	32.38	33.9	35.29			41	PL	65.4	66.36	64.73
		42	PL	34.05	30.63	32.4			42	PL	57.46	57.51	61
		43	PL	40.8	45.66	45.06			43	PL	81.07	68.51	73.99
		44	PL	34.52	31.49	28.78			44	PL	69.93	74.57	60.15
		45	PL	35.31	27.14	29.29			45	PL	64.5	67.45	56.55
		46	PL	36.37	37.76	40.06			46	PL	73.15	70.9	64.5
		47	PL	34.3					47	PL	50.96
		48	PL	34.77	30.61	37.53			48	PL	67.42	61.99	74.11
		49	PL	34.98	32.49	25.8			49	PL	65.85	64.21	70.04
		50	PL	41.87	43.43	35.8			50	PL	71.82	72.09	63.63
		51	PL	51.67	42.78	45.5			51	PL	56.09	72.16	71.1
		52	PL	31.56	31.1	33.06			52	PL	57.44	61.19	62.14
		53	PL	32.55	31.5	30.56			53	PL	59.62	61.48	65.18
		54	PL	34.24	30.4	33.97			54	PL	76.91	68.65	75.84
		55	PL	39.95	34.2	36.79			55	PL	61.82	63.16	55.54
		56	PL	37.49	37.12	38.71			56	PL	60.92	65.18	65.3
		57	PL	34.15	37.83	41.71			57	PL	64.13	65.09	72.54
		58	PL	39.45	37.44	41.06			58	PL	76.14	71.62	66.88
		59	PL	39.54	34.54	42.41			59	PL	73.93	67.12	78.36
		60	PL	32.82	25.51	25.03			60	PL	75.36	63.61	71.91
		61	PL	39.41	38.75	34.22			61	PL	71.78	70.26	73.93
		62	PL	39.08	56	37.27			62	PL	69.41	62.86	62.32
		63	PL	38.65	40.14	34.67			63	PL	75.5	76.09	69.57
		64	PL	37.82	45.32	45.39			64	PL	66.42	63.57	61.98
		65	PL	42.61	28.38	37			65	PL	65.21	71.89	71.31
		66	PL	42.54	41.55	43.68			66	PL	75.49	73.07	81.36
		67	PL	49.77	47.91	74.42			67	PL	73.12	72.68	71.4
		68	PL	34.96	35.89	42.4			68	PL	77.29	78.1	73.37
		69	PL	37.08	34.87	36.92			69	PL	69.39	59.56	65.07
		70	PL	43.98	48.17	49.63			70	PL	62.98	58.74	63.26
		71	PL	42.59	37.9	40.84			71	PL	74.5	74.91	70.32
		72	PL	35.48	35.82	31.47			72	PL	69.25	73.68	67.52
		73	PL	32.19	37.63	32.05			73	PL	62.94	59.64	72.59
		74	PL	27.35	30.96	27.36			74	PL	74.22	78.02	73.03
		75	PL						75	PL
		76	PL	33.12	32.46	38.09			76	PL	70	64.95	77.63
		77	PL	33.66	25.11	38.92			77	PL	78.28	81.74	82.9
		78	PL	40.86	39.55	35			78	PL	74.76	64.45	68.28
		79	PL	32.49	32.74				79	PL	69.31	63.5
		80	PL	37.3	38.15	37.21			80	PL	55.94	61.47	62.08
